# Supplementary material for: Investigation of Outbreaks of Extended-Spectrum Beta-Lactamase-Producing Klebsiella Pneumoniae in Three Neonatal Intensive Care Units Using Whole Genome Sequencing
Source: Antibiotics (Basel). 2020 Oct 16;9(10):705. doi: 10.3390/antibiotics9100705 (PMC7650633; doi:10.3390/antibiotics9100705)
Supplement: Supplementary file 1 [file antibiotics-09-00705-s001.zip]

Archive with 6 entries (6 files):
- Fig. S1.tif
- Fig. S3.png
- Figure S2.tif
- Table S1.xlsx
- Table S2.docx
- Table S3.xlsx
