# Supplementary material for: Investigation of Outbreaks of Extended-Spectrum Beta-Lactamase-Producing Klebsiella Pneumoniae in Three Neonatal Intensive Care Units Using Whole Genome Sequencing
Source: Antibiotics (Basel). 2020 Oct 16;9(10):705. doi: 10.3390/antibiotics9100705 (PMC7650633; doi:10.3390/antibiotics9100705)
Supplement: Supplementary file 1 [file antibiotics-09-00705-s001.zip › Table S1.xlsx]

## Sheet: Sheet1
sample_n	NICUs	BOX-PCR cluster	ST	contig_count	N50	largest_contig	NCBI biosample	source	Isolation date	AMP		AMC		TZP		CFZ		FOX		CAZ		CRO		ETP		MEM		AMK		GEN		CIP		FOF		NIT		CHL		CST		SXT
1	1	A	ST985	55	222915	635385	SAMN11270017	blood	17/07/2017	>=32	R	16	I	16	S	>=64	R	<=4	S	32	R	>=64	R	<=0.12	S	<=0.25	S	<=2	S	>=16	R	2	I	<=16	S	64	I	4	S	<=0.5	S	>=320	R
2*	1	A						wound	18/07/2017	>=32	R	16	I	16	S	>=64	R	<=4	S	32	R	>=64	R	<=0.12	S	<=0.25	S	<=2	S	>=16	R	2	I	<=16	S	32	S	4	S	<=0.5	S	>=320	R
3*	1	A						CSF	18/07/2017	>=32	R	16	I	8	S	>=64	R	<=4	S	32	R	>=64	R	<=0.12	S	<=0.25	S	<=2	S	>=16	R	2	I	<=16	S	32	S	4	S	<=0.5	S	>=320	R
4*	1	A	ST985	35	281043	689296	SAMN11270018	blood	18/07/2017	>=32	R	16	I	16	S	>=64	R	<=4	S	32	R	>=64	R	<=0.12	S	<=0.25	S	<=2	S	>=16	R	2	I	<=16	S	64	I	4	S	<=0.5	S	>=320	R
5	1	B	ST464	46	233713	465663	SAMN11270020	rectal	21/07/2017	>=32	R	4	S	<=4	S			<=4	S	8	R	>=64	R	<=0.5	S	<=0.25	S	<=2	S	<=1	S	1	S	<=16	S	64	I					<=20	S
6*	1	A						rectal	21/07/2017	>=32	R	16	I	16	S	>=64	R	<=4	S	16	R	>=64	R	<=0.5	S	<=0.25	S	<=2	S	>=16	R	2	I	<=16	S	64	I	4	S	<=0.5	S	>=320	R
7	1	A	ST985	2		complete	SAMN11270019	rectal	21/07/2017	>=32	R	16	I	8	S	>=64	R	<=4	S	32	R	>=64	R	<=0.12	S	<=0.25	S	<=2	S	>=16	R	2	I	<=16	S	32	S	4	S	<=0.5	S	>=320	R
8	1	C	ST13	70	141590	348504	SAMN11270021	rectal	21/07/2017	>=32	R	16	I	16	S			<=4	S	16	R	>=64	R	<=0.5	S	<=0.25	S	<=2	S	<=16	R	2	I	>=256	R	64	I					>=320	R
9	1	B	ST464	77	128033	348163	SAMN11270022	rectal	21/07/2017	>=32	R	4	S	<=4	S			<=4	S	8	R	>=64	R	<=0.5	S	<=0.25	S	<=2	S	<=1	S	1	S	<=16	S	64	I					<=20	S
10	1	A	ST985	75	129143	259900	SAMN11270024	rectal	26/07/2017	>=32	R	16	I	16	S			<=4	S	16	R	>=64	R	<=0.5	S	<=0.25	S	<=2	S	>=16	R	2	I	<=16	S	64	I					>=320	R
11	1	D	ST46	74	128177	323302	SAMN11270023	rectal	31/07/2017	>=32	R	16	I	16	S			<=4	S	16	R	>=64	R	<=0.5	S	<=0.25	S	4	S	<=1	S	2	I	<=16	S	32	S					>=320	R
12	2	H	ST37	165	79209	259827	SAMN11270029	rectal	11/08/2017	>=32	R	8	S	<=4	S	>=64	R	<=4	S	32	R	>=64	R	<=0.12	S	<=0.25	S	<=2	S	<=1	S	0.5	S	64	R	64	I	4	S	1	S	>=320	R
13	2	E	ST35	73	147691	356099	SAMN11270030	rectal	11/08/2017	>=32	R	4	S	<=4	S	>=64	R	<=4	S	4	S	>=64	R	<=0.12	S	<=0.25	S	<=2	S	>=16	R	1	S	<=16	S	32	S	4	S	<=0.5	S	<=20	S
14	2	H	ST37	74	140114	348698	SAMN11270032	rectal	11/08/2017	>=32	R	8	S	<=4	S	>=64	R	<=4	S	>=64	R	>=64	R	<=0.12	S	<=0.25	S	<=2	S	<=1	S	0.5	S	64	R	64	I	4	S	<=0.5	S	>=320	R
15	2	J	ST37	61	170857	272548	SAMN11270033	rectal	11/08/2017	>=32	R	4	S	<=4	S	>=64	R	<=4	S	32	R	>=64	R	<=0.12	S	<=0.25	S	<=2	S	<=1	S	<=0.25	S	<=16	S	32	S	4	S	<=0.5	S	>=320	R
16	2	I	ST37	77	128090	350327	SAMN11270034	rectal	11/08/2017	>=32	R	4	S	<=4	S	>=64	R	<=4	S	32	R	>=64	R	<=0.12	S	<=0.25	S	<=2	S	<=1	S	<=0.5	S	<=16	S	32	S	4	S	<=0.5	S	>=320	R
17	2	H	ST37	3		complete	SAMN11270035	rectal	11/08/2017	>=32	R	4	S	<=4	S	>=64	R	<=4	S	32	R	>=64	R	<=0.12	S	<=0.25	S	<=2	S	<=1	S	0.5	S	<=16	S	32	S	4	S	<=0.5	S	>=320	R
18	2	H						rectal	11/08/2017	>=32	R	8	S	<=4	S	>=64	R	<=4	S	32	R	>=64	R	<=0.12	S	<=0.25	S	<=2	S	<=1	S	0.5	S	32	S	64	I	4	S	<=0.5	S	>=320	R
19	2	H						rectal	11/08/2017	>=32	R	4	S	<=4	S	>=64	R	<=4	S	>=64	R	>=64	R	<=0.12	S	<=0.25	S	<=2	S	<=1	S	0.5	S	<=16	S	64	I	4	S	<=0.5	S	>=320	R
21	2	H						rectal	11/08/2017	>=32	R	4	S	<=4	S	>=64	R	<=4	S	32	R	>=64	R	<=0.12	S	<=0.25	S	<=2	S	<=1	S	0.5	S	64	R	64	I	4	S	<=0.5	S	>=320	R
22	2	H						rectal	11/08/2017	>=32	R	4	S	<=4	S	>=64	R	<=4	S	32	R	>=64	R	<=0.12	S	<=0.25	S	<=2	S	<=1	S	0.5	S	32	S	64	I	4	S	<=0.5	S	>=320	R
20	2	H						rectal	16/08/2017	>=32	R	8	S	8	S	>=64	R	<=4	S	32	R	>=64	R	<=0.12	S	<=0.25	S	<=2	S	<=1	S	0.5	S	64	R	64	I	4	S	<=0.5	S	>=320	R
23	2	I						rectal	16/08/2017	>=32	R	8	S	<=4	S	>=64	R	<=4	S	32	R	>=64	R	<=0.12	S	<=0.25	S	<=2	S	<=1	S	0.5	S	32	S	64	I	4	S	<=0.5	S	>=320	R
24	2	H						rectal	16/08/2017	>=32	R	4	S	<=4	S	>=64	R	<=4	S	32	R	>=64	R	<=0.12	S	<=0.25	S	<=2	S	<=1	S	0.5	S	32	S	64	I	4	S	<=0.5	S	>=320	R
25	2	K	ST105	84	109779	259679	SAMN11270031	rectal	25/08/2017	>=32	R	4	S	<=4	S	>=64	R	<=4	S	8	I	>=64	R	<=0.12	S	<=0.25	S	<=2	S	<=1	S	<=0.25	S	<=16	S	<=16	S	4	S	<=0.5	S	>=320	R
26	2	H						rectal	03/09/2017	>=32	R	4	S	<=4	S	>=64	R	<=4	S	32	R	>=64	R	<=0.12	S	<=0.25	S	<=2	S	<=1	S	0.5	S	32	S	32	S	4	S	<=0.5	S	>=320	R
27	3	E						blood	16/09/2017	>=32	R	4	S	<=4	S	>=64	R	<=4	S	0.5	S	>=64	R	<=0.12	S	<=0.25	S	<=2	S	>=16	R	1	S	<=16	S	64	I	4	S	<=0.5	S	40	S
28	2	H						rectal	17/09/2017	>=32	R	8	S	<=4	S	>=64	R	<=4	S	32	R	>=64	R	<=0.12	S	<=0.25	S	<=2	S	<=1	S	0.5	S	64	R	64	I	4	S	<=0.5	S	>=320	R
29	3	E						blood	20/09/2017	>=32	R	4	S	<=4	S	>=64	R	<=4	S	0.5	S	>=64	R	<=0.12	S	<=0.25	S	<=2	S	>=16	R	0.5	S	<=16	S	32	S	4	S	<=0.5	S	20	S
30	3	E	ST35	4		complete	SAMN11270025	rectal	22/09/2017	>=32	R	4	S	<=4	S	>=64	R	<=4	S	0.5	S	>=64	R	<=0.12	S	<=0.25	S	<=2	S	>=16	R	1	S	<=16	S	64	I	4	S	<=0.5	S	40	S
31	3	E	ST35	45	262532	444705	SAMN11270028	rectal	22/09/2017	>=32	R	4	S	8	S	>=64	R	<=4	S	0.5	S	>=64	R	<=0.12	S	<=0.25	S	<=2	S	>=16	R	1	S	<=16	S	64	I	4	S	<=0.5	S	<=20	S
32	3	E						rectal	22/09/2017	>=32	R	4	S	<=4	S	>=64	R	<=4	S	0.5	S	>=64	R	<=0.12	S	<=0.25	S	<=2	S	>=16	R	1	S	<=16	S	64	I	4	S	<=0.5	S	40	S
33	3	E						rectal	22/09/2017	>=32	R	4	S	<=4	S	>=64	R	<=4	S	0.5	S	>=64	R	<=0.12	S	<=0.25	S	<=2	S	>=16	R	1	S	<=16	S	64	I	4	S	<=0.5	S	40	S
34	3	E						rectal	22/09/2017	>=32	R	4	S	<=4	S	>=64	R	<=4	S	0.5	S	>=64	R	<=0.12	S	<=0.25	S	<=2	S	>=16	R	1	S	<=16	S	64	I	4	S	<=0.5	S	<=20	S
35	3	E						rectal	22/09/2017	>=32	R	8	S	8	S	>=64	R	<=4	S	4	S	>=64	R	<=0.12	S	<=0.25	S	<=2	S	>=16	R	1	S	<=16	S	64	I	4	S	<=0.5	S	40	S
36	3	E						rectal	22/09/2017	>=32	R	4	S	<=4	S	>=64	R	<=4	S	0.5	S	>=64	R	<=0.12	S	<=0.25	S	<=2	S	>=16	R	1	S	<=16	S	64	I	4	S	<=0.5	S	>=320	R
37	3	E						rectal	22/09/2017	>=32	R	4	S	<=4	S	>=64	R	<=4	S	0.5	S	>=64	R	<=0.12	S	<=0.25	S	<=2	S	>=16	R	0.5	S	<=16	S	32	S	4	S	<=0.5	S	<=20	S
38	3	F	ST268	82	124856	372299	SAMN11270027	rectal	27/09/2017	>=32	R	8	S	<=4	S	>=64	R	<=4	S	>=64	R	>=64	R	<=0.12	S	<=0.25	S	<=2	S	<=1	S	1	S	<=16	S	64	I	4	S	<=0.5	S	>=320	R
39	3	G						rectal	27/09/2017	>=32	R	8	S	8	S	>=64	R	<=4	S	32	R	>=64	R	<=0.12	S	<=0.25	S	<=2	S	<=1	S	>=4	R	<=16	S	32	S	4	S	<=0.5	S	>=320	R
40	3	G	ST15	88	118333	347436	SAMN11270026	rectal	27/09/2017	>=32	R	4	S	16	S	>=64	R	<=4	S	32	R	>=64	R	<=0.12	S	<=0.25	S	<=2	S	<=1	S	>=4	R	<=16	S	<=16	S	4	S	<=0.5	S	>=320	R
41	3	E						rectal	29/09/2017	>=32	R	4	S	<=4	S	>=64	R	<=4	S	0.5	S	>=64	R	<=0.12	S	<=0.25	S	<=2	S	>=16	R	1	S	<=16	S	32	S	4	S	<=0.5	S	<=20	S
42	3	F						rectal	29/10/2017	>=32	R	4	S	<=4	S	>=64	R	<=4	S	0.5	S	>=64	R	<=0.12	S	<=0.25	S	<=2	S	>=16	R	1	S	<=16	S	64	I	4	S	<=0.5	S	40	S
43	3	E						rectal	2017-01-11	>=32	R	4	S	<=4	S	>=64	R	<=4	S	0.5	S	>=64	R	<=0.12	S	<=0.25	S	<=2	S	>=16	R	1	S	<=16	S	32	S	4	S	<=0.5	S	<=20	S
* samples taken from the same patient
