# Supplementary material for: Investigation of Outbreaks of Extended-Spectrum Beta-Lactamase-Producing Klebsiella Pneumoniae in Three Neonatal Intensive Care Units Using Whole Genome Sequencing
Source: Antibiotics (Basel). 2020 Oct 16;9(10):705. doi: 10.3390/antibiotics9100705 (PMC7650633; doi:10.3390/antibiotics9100705)
Supplement: Supplementary file 1 [file antibiotics-09-00705-s001.zip › Table S3.xlsx]

## Sheet: table S1
accession	MLST	database
1.17715e+06	1222	PATRIC
1.21277e+06	258	PATRIC
1.24409e+06	86	PATRIC
1.27904e+06	1402	PATRIC
1.28481e+06	234	PATRIC
1.28483e+06	1272	PATRIC
1.31694e+06	1271	PATRIC
1.32836e+06	1432	PATRIC
1.32837e+06	466	PATRIC
1.32837e+06	1583	PATRIC
1.32838e+06	1084	PATRIC
1.32838e+06	1436	PATRIC
1.32839e+06	1431	PATRIC
1.32839e+06	1198	PATRIC
1.32842e+06	1189	PATRIC
1.32842e+06	1430	PATRIC
1.3573e+06	1377	PATRIC
1.40017e+06	540	PATRIC
1.40017e+06	-	PATRIC
1.40018e+06	873	PATRIC
1.40018e+06	1444	PATRIC
1.40997e+06	48	PATRIC
1.43871e+06	1199	PATRIC
1.4388e+06	678	PATRIC
1.4556e+06	228	PATRIC
1.45561e+06	1123	PATRIC
272621	38	PATRIC
573.135	3583	PATRIC
573.135	493	PATRIC
573.137	392	PATRIC
573.138	147	PATRIC
573.138	512	PATRIC
573.138	307	PATRIC
573.139	3621	PATRIC
573.139	976	PATRIC
573.139	1631	PATRIC
573.139	240	PATRIC
573.139	1625	PATRIC
573.141	160	PATRIC
573.142	1626	PATRIC
573.143	1627	PATRIC
573.143	1628	PATRIC
573.144	1243	PATRIC
573.144	1629	PATRIC
573.144	1164	PATRIC
573.145	405	PATRIC
573.146	1630	PATRIC
573.155	1411	PATRIC
573.16	2121	PATRIC
573.164	784	PATRIC
573.164	3754	PATRIC
573.166	607	PATRIC
573.167	997	PATRIC
573.168	253	PATRIC
573.169	278	PATRIC
573.169	461	PATRIC
573.169	2333	PATRIC
573.188	11	PATRIC
573.188	327	PATRIC
72407.8	1518	PATRIC
72407.8	514	PATRIC
72407.9	2017	PATRIC
861365	67	PATRIC
ERR024819	1109	SRA
ERR024822	30	SRA
ERR024823	36	SRA
ERR024824	2116	SRA
ERR024828	2118	SRA
ERR024831	14	SRA
ERR024839	290	SRA
ERR024844	310	SRA
ERR024850	1454	SRA
ERR024852	1779	SRA
ERR025098	2120	SRA
ERR025103	2123	SRA
ERR025107	1777	SRA
ERR025109	200	SRA
ERR025111	23	SRA
ERR025112	2127	SRA
ERR025113	245	SRA
ERR025116	828	SRA
ERR025121	184	SRA
ERR025125	198	SRA
ERR025126	180	SRA
ERR025128	178	SRA
ERR025131	187	SRA
ERR025132	224	SRA
ERR025133	179	SRA
ERR025135	191	SRA
ERR025139	232	SRA
ERR025140	2141	SRA
ERR025141	181	SRA
ERR025142	227	SRA
ERR025150	116	SRA
ERR025155	2140	SRA
ERR025156	183	SRA
ERR025157	213	SRA
ERR025158	185	SRA
ERR025160	199	SRA
ERR025161	237	SRA
ERR025462	231	SRA
ERR025471	43	SRA
ERR025475	416	SRA
ERR025478	2054	SRA
ERR025484	610	SRA
ERR025489	2124	SRA
ERR025491	2126	SRA
ERR025496	1	SRA
ERR025497	2136	SRA
ERR025499	2115	SRA
ERR025501	17	SRA
ERR025502	2129	SRA
ERR025503	327	SRA
ERR025504	2130	SRA
ERR025505	2108	SRA
ERR025511	2128	SRA
ERR025515	2058	SRA
ERR025517	65	SRA
ERR025518	2132	SRA
ERR025527	15	SRA
ERR025531	273	SRA
ERR025532	530	SRA
ERR025534	587	SRA
ERR025535	1948	SRA
ERR025536	222	SRA
ERR025538	1190	SRA
ERR025553	42	SRA
ERR025561	1269	SRA
ERR025562	309	SRA
ERR025563	176	SRA
ERR025566	35	SRA
ERR025570	791	SRA
ERR025575	177	SRA
ERR025579	515	SRA
ERR025581	2142	SRA
ERR025585	2145	SRA
ERR025603	276	SRA
ERR025607	230	SRA
ERR025615	-	SRA
ERR025620	442	SRA
ERR025622	294	SRA
ERR025624	295	SRA
ERR025625	239	SRA
ERR025627	298	SRA
ERR025629	241	SRA
ERR025633	967	SRA
ERR025635	592	SRA
ERR025655	660	SRA
ERR025660	-	SRA
ERR025662	-	SRA
ERR025664	2112	SRA
ERR025673	23	SRA
ERR025674	-	SRA
ERR025677	-	SRA
ERR025679	656	SRA
ERR025680	499	SRA
ERR025979	186	SRA
ERR025980	189	SRA
ERR025981	249	SRA
ERR025983	246	SRA
ERR025984	-	SRA
ERR025988	225	SRA
ERR025990	-	SRA
ERR025992	2113	SRA
ERR025994	709	SRA
ERR025997	482	SRA
ERR025999	194	SRA
ERR026001	2110	SRA
ERR1008628	584	SRA
ERR1008638	23	SRA
ERR1008639	1694	SRA
ERR1008643	661	SRA
ERR1008649	185	SRA
ERR1008655	603	SRA
ERR1008656	1307	SRA
ERR1008657	611	SRA
ERR1008667	247	SRA
ERR1008669	520	SRA
ERR1008672	321	SRA
ERR1008674	323	SRA
ERR1008680	221	SRA
ERR1008685	1621	SRA
ERR1008687	27	SRA
ERR1008688	1193	SRA
ERR1008689	1441	SRA
ERR1008696	458	SRA
ERR1008697	889	SRA
ERR1008704	412	SRA
ERR1008706	629	SRA
ERR1008708	93	SRA
ERR1008716	485	SRA
ERR1008720	1536	SRA
ERR1008726	1017	SRA
ERR1008727	1507	SRA
ERR1008734	500	SRA
ERR1008761	3069	SRA
ERR1008763	1997	SRA
ERR1008770	792	SRA
ERR1015284	3051	SRA
ERR1015293	491	SRA
ERR1015298	2990	SRA
ERR1015307	537	SRA
ERR1015308	1322	SRA
ERR1015316	128	SRA
ERR1015323	-	SRA
ERR1023635	857	SRA
ERR1023649	37	SRA
ERR1023664	252	SRA
ERR1023665	127	SRA
ERR1023688	1731	SRA
ERR1023697	2267	SRA
ERR1023698	788	SRA
ERR1023717	66	SRA
ERR1023738	133	SRA
ERR1023740	345	SRA
ERR1023743	1449	SRA
ERR1023746	1393	SRA
ERR1023748	1583	SRA
ERR1023757	1138	SRA
ERR1023760	215	SRA
ERR1023771	60	SRA
ERR1023774	1263	SRA
ERR1023777	437	SRA
ERR1023779	182	SRA
ERR1023798	882	SRA
ERR1023805	2370	SRA
ERR1023809	711	SRA
ERR1023813	1165	SRA
ERR1023837	292	SRA
ERR1023838	45	SRA
ERR1023861	336	SRA
ERR1023869	134	SRA
ERR1035980	54	SRA
ERR1035983	91	SRA
ERR1035985	564	SRA
ERR1035991	29	SRA
ERR1215612	3047	SRA
ERR1215620	1728	SRA
ERR1215634	643	SRA
ERR230435	82	SRA
ERR257599	874	SRA
ERR257601	101	SRA
ERR257621	70	SRA
ERR257622	16	SRA
ERR257626	158	SRA
ERR257627	171	SRA
ERR257634	551	SRA
ERR257668	869	SRA
ERR257682	1408	SRA
ERR276925	348	SRA
ERR276939	940	SRA
ERR276942	490	SRA
ERR276969	1310	SRA
ERR276971	380	SRA
ERR276972	432	SRA
ERR276977	1686	SRA
ERR276984	105	SRA
ERR276987	22	SRA
ERR304797	1380	SRA
ERR314344	90	SRA
ERR314407	161	SRA
ERR314527	471	SRA
ERR314535	268	SRA
ERR314554	353	SRA
ERR314562	188	SRA
ERR314563	378	SRA
ERR349769	1787	SRA
ERR349770	297	SRA
ERR349786	716	SRA
ERR349790	2326	SRA
ERR349848	441	SRA
ERR349854	4	SRA
ERR560501	57	SRA
ERR560503	382	SRA
ERR560511	679	SRA
ERR560514	559	SRA
ERR560519	25	SRA
ERR560524	12	SRA
ERR562356	340	SRA
ERR713523	260	SRA
ERR713648	249	SRA
ERR720246	62	SRA
ERR720252	1521	SRA
ERR720262	192	SRA
ERR732774	1709	SRA
SRR1166954	418	SRA
SRR1166966	379	SRA
SRR1561208	855	SRA
SRR1561212	20	SRA
SRR1561213	152	SRA
SRR1561236	277	SRA
SRR1561237	340	SRA
SRR1561238	376	SRA
SRR1561297	833	SRA
SRR1561357	1978	SRA
SRR1561358	39	SRA
SRR1561361	719	SRA
SRR2098687	76	SRA
SRR2098694	1780	SRA
SRR2098696	870	SRA
SRR2098697	107	SRA
SRR2098698	44	SRA
SRR2098701	6	SRA
SRR2098751	1013	SRA
SRR2098752	1774	SRA
SRR2098755	896	SRA
SRR2098757	1540	SRA
SRR2098758	1296	SRA
SRR2098759	1613	SRA
SRR2098760	487	SRA
SRR2098762	1689	SRA
SRR2098764	435	SRA
SRR2098773	1693	SRA
SRR2098775	1692	SRA
SRR2098783	34	SRA
SRR2098814	220	SRA
SRR5082340	1065	SRA
SRR5082342	322	SRA
SRR5082358	373	SRA
SRR5082376	1049	SRA
SRR5082447	1464	SRA
SRR5082458	280	SRA
